# Supplementary material for: Skp2-mediated MLKL degradation confers cisplatin-resistant in non-small cell lung cancer cells
Source: Commun Biol. 2023 Aug 2;6:805. doi: 10.1038/s42003-023-05166-6 (PMC10397346; doi:10.1038/s42003-023-05166-6)
Supplement: Supplementary file 4 — Supplementary Data 1 [file 42003_2023_5166_MOESM4_ESM.xlsx]

## Sheet: Sheet1
Figure 1b
		Skp2	MLKL	actin
	HBE	22.828	6927.1	20227.9
	MRC5	3909.01	3705.45	27385.3
	H23	22813.1	1828.77	23613
	H1299	10669.5	12427.7	25224.8
	A549	2776.18	22068.5	19646.2
	H125	28815	3942.81	14043.6
	H460	9655.05	21240.6	18926.3
	H520	5786.28	12275.8	21487.9
	H358	1681.92	19902.2	20367.9
	H1650	15217.8	6145.2	22208.2
	Hcc827	5110.33	7980.49	20842.5
Figure 1c
		Skp2	Actin(s)	Skp2/ACT(s)	MLKL	actin(M)	MLKL/a(M)
	1N	216.263	6552.15	0.0330064	12668.8	14265.6	0.888068
	2N	189.556	6757.62	0.0280507	23767.5	14699.5	1.61689
	3N	184.849	7095.74	0.0260507	33238.7	16092.2	2.06552
	4N	156.728	6010.96	0.0260737	14243.9	13343.9	1.06745
	5N	217.142	6027.67	0.0360242	30806.7	15616.6	1.9727
	6N	391.213	7683.96	0.0509129	23711.9	27961.2	0.848028
	7N	234.678	6076.62	0.0386198	36497.6	24177.3	1.50958
	8N	259.092	3954.43	0.0655195	41051	17234.7	2.38189
	9N	713.577	4562.84	0.156389	33161.3	24357.9	1.36142
	10N	180.556	6588.96	0.0274028	22384.2	22471.6	0.996111
	11N	209.971	5444.26	0.0385674	38384.5	18365.9	2.08999
	12N	323.92	6711.38	0.0482643	25644.5	22219.6	1.15414
	13N	240.799	7291.5	0.0330246	30249.4	29527.6	1.02445
	14N	174.263	7318.67	0.0238108	29840.7	25223.6	1.18305
	15N	246.092	5809.79	0.0423582	25074	18574.3	1.34993
	16N	371.042	6061.5	0.0612129	25305.6	17138.2	1.47656
	17N	301.799	7218.03	0.0418118	29732.1	19288.1	1.54148
	18N	252.506	6187.74	0.0408075	22581.7	27071.5	0.83415
	19N	5817.13	3993.13	1.45678	21922.8	29422.3	0.745108
	20N	173.142	5716.79	0.0302866	23896.9	26559.2	0.899757
	21N	106.607	5748.84	0.0185441	19647.6	22718.7	0.864819
	22N	318.627	6292.43	0.0506366	22837.4	26984.3	0.846321
	1T	3654.77	8654.86	0.422279	15187.7	24606.8	0.617217
	2T	224.74	7266.74	0.0309272	4193.62	14138.2	0.296616
	3T	5268.08	8020.38	0.656837	23092.2	20504.2	1.12622
	4T	744.953	7153.79	0.104134	19874.1	19588.4	1.01458
	5T	8718.79	7653.84	1.13914	10966	21336.7	0.513952
	6T	14475.3	7307.91	1.98077	13779.4	26237.9	0.525173
	7T	2430.13	6937.2	0.350304	38130.7	21486.4	1.77464
	8T	8731.43	8029.79	1.08738	7968.15	26450.9	0.301243
	9T	1861.89	5376.84	0.34628	33581	17846.6	1.88165
	10T	3771.43	6471.26	0.582797	20607	18264.9	1.12823
	11T	4406.55	7532.55	0.585001	10427.3	22964.7	0.454058
	12T	11107.6	9149.91	1.21396	21291.3	35039.5	0.607637
	13T	4056.72	8475.03	0.478667	8279.51	27115.5	0.305342
	14T	2737.72	7252.91	0.377465	19730.8	25604.1	0.770609
	15T	9389.43	7750.33	1.21149	10400.5	22650.2	0.45918
	16T	9887.31	8167.28	1.2106	3834.05	23881.6	0.160544
	17T	266.263	7786.62	0.0341949	24143.4	29009.3	0.832265
	18T	1556.77	5597.96	0.278096	9642.46	33804.6	0.285241
	19T	3546.89	3872.84	0.915837	18743	20458.8	0.916136
	20T	1314.94	6188.67	0.212476	20026.6	27104.1	0.738878
	21T	172.435	3164.01	0.0544988	35646.9	12864.3	2.771
	22T	7304.6	6375.33	1.14576	34276.3	30481.7	1.12449
Figure 1f
	shGFP					shSkp2
H1299	1.82	1.71	1.76		0.65	0.62	0.59
H23	0.76	0.6	0.65		0.28	0.26	0.25
H125	1.35	1.42	1.28		0.73	0.61	0.58
A549	1.93	1.75	1.72		0.92	0.84	0.86
Figure 1g
	shGFP					shSkp2
H1299	5010	4650	4930		2480	2160	2230
H23	2410	2430	2570		920	980	970
H125	4470	4120	4080		2360	1950	2010
A549	5110	5330	5280		1470	1230	1330
Figure 1h
shGFP
Days	0	19	22	24	27	30	32	35
	0	33.6	89.5	179.6	253.1	290.5	391.9	566.2
	0	55.2	109.8	149.1	268.5	361.6	455.8	479.4
	0	48.5	115.7	121.6	198.5	212.2	385.1	338.9
	0	43.1	65.3	104.7	167.6	324.9	337.5	531.8
	0	42.7	78.6	169.6	183.3	286.3	251.4	553.4
Average	0	44.62	91.78	144.92	214.2	295.1	364.34	493.94
SD	0	7.9754	21.0772	31.5862	44.2565	55.4105	75.8803	92.789
shSkp2
Days	0	19	22	24	27	30	32	35
	0	0	25.4	85.4	129.2	211.5	257.3	320.2
	0	0	29.8	51.6	140.7	178.3	255.6	329.7
	0	0	42.1	41.3	116.5	145.2	238.1	354.6
	0	0	29.5	40.6	71.8	108.4	157.4	217.8
	0	0	36.6	85.6	64.9	116.3	154.8	216.7
Average	0	0	32.68	60.9	104.62	151.94	212.64	287.8
SD	0	0	6.62397	22.8751	34.2852	43.1672	52.1661	65.6179
Figure 1j
shGFP	0.79	0.71	0.61	0.65	0.68
shSkp2	0.53	0.51	0.48	0.43	0.41

## Sheet: Sheet6
Figure 2d
Skp2 score	MLKL score
3.71	2.01
2.99	2.08
3.42	0.91
2.78	1.81
3.53	0.32
3.06	3.07
1.07	3.79
3.07	1.86
0.67	2.78
2.79	2.81
3.05	0.03
2.62	2.51
3.44	1.55
3.23	2.07
3.61	2.09
2.03	3.07
3.71	1.2
2.81	2.95
0.86	1.92
3.16	2.16
2.13	3.23
3.1	1.21
3.52	1.51
3.25	0.25
3.04	1.06
2.73	0.92
3.21	3.23
3.59	2.18
3.67	1.57
2.05	1.05
1.39	3.29
3.42	2.01
3.58	1.08
3.36	1.36
2.96	0.88
3.34	1.24
1.21	1.01
2.26	2.23
3.56	0.74

## Sheet: Sheet3
Figure 3e
	DMSO				SZL 1 uM				SZL 5 uM				SZL 10 uM
Skp2	0.62	0.53	0.51		0.53	0.56	0.52		0.54	0.48	0.52		0.55	0.41	0.49
MLKL	0.86	0.81	0.83		0.99	0.96	0.95		1.14	1.13	1.11		1.33	1.24	1.27
p27	0.29	0.27	0.3		0.45	0.43	0.45		0.81	0.77	0.75		1.01	0.96	0.94
Figure 3f
	DMSO				SZL 1 uM				SZL 5 uM				SZL 10 uM
Skp2	0.68	0.55	0.53		0.5	0.56	0.62		0.74	0.62	0.68		0.8	0.72	0.69
MLKL	0.65	0.63	0.62		0.83	0.81	0.84		0.89	0.85	0.83		0.97	0.95	0.92
p27	0.85	0.9	0.87		1.08	1.02	1.07		1.16	1.13	1.07		1.54	1.41	1.46
Figure 3g
	shGFP				shSkp2
H1299	103.7	99.1	97.2		99.4	97.5	98.1
A549	102.6	99.2	98.2		95.8	96.5	98.7
H23	104.1	96.4	99.5		103.6	97.9	102.5
Figure 5c
	shGFP				shSkp2
0h	99.8	96.5	103.7		98.1	97.4	104.5
12h	76.2	70.7	64.5		85.6	81.4	76.5
24h	46.4	54.1	48.7		93.7	90.4	84.6
36h	86.2	84.9	79.5		96.6	92.3	83.1
48h	86.8	81.5	78.9		95.5	88.3	84.7

## Sheet: Sheet4
Figure 6a
	A549				A549R				H1299				H1299R
0µM	99.3	99.6	101.1		98.2	101.3	100.5		99.5	99.7	100.8		99.5	100.1	100.4
0.3µM	98.7	97.2	99.1		100.2	100.7	99.1		97.3	96.4	96.7		98.2	99.8	98.7
1µM	92.5	91.1	91.8		97.3	96.8	98.9		87.2	86.8	87.4		94.8	94.1	94.3
3µM	73.8	72.6	73.5		93.7	94.2	93.8		63.1	65.2	63.6		91.3	90.2	91
10µM	53.8	53.3	52.7		84.3	85.6	84.8		41.8	40.1	38.2		73.9	72.7	71.6
30µM	28.7	27.5	28.4		57.4	58.5	57.3		16.9	15.4	16.6		48.9	49.7	50.6
100µM	15.3	14.9	16.2		33.8	34.1	35.2		10.4	11.2	10.6		26.8	25.3	27.2
Figure 6d										Figure 6e
	DMSO				Cisplatin						DMSO				Cisplatin
Parental										Parental
siCtrl	95.8	101.5	102.7		40.3	38.2	37.1			siCtrl	94.6	101.2	104.2		43.6	41.7	40.2
siSkp2#1	90.8	87.4	86.5		22.7	20.5	18.3			siSkp2#1	89.2	84.7	83.2		24.1	20.2	20.8
siSkp2#2	89.7	86.8	86.2		24.8	24.3	23.6			siSkp2#2	90.9	86.1	86.6		23.2	20.8	19.7
Resistant										Resistant
siCtrl	95.7	97.8	106.5		77.2	68.5	66.3			siCtrl	93.1	100.1	106.5		83.9	78.2	79.4
siSkp2#1	102.9	98.2	97.1		45.1	42.5	39.5			siSkp2#1	93.7	99.2	94.6		50.6	48.7	47.3
siSkp2#2	98.5	95.4	93.6		44.3	39.4	38.6			siSkp2#2	97.2	93.1	91.6		49.1	47.5	44.8
Figure 6h
	Vehicle				OE MLKL
Cis (-)	100.9	98.6	100.5		78.2	74.2	72.8
Cis (+)	77.3	79.5	74.8		32.8	28.1	27.9
Figure 6i
	Vehicle				OE MLKL
Cis (-)	101.5	97.3	101.2		82.8	79.4	75.1
Cis (+)	82.6	86.5	78.8		41.6	35.8	36.5
Figure 6j
	Control	Cisplatin	SZL P1-41	Cisplatin+SZL P1-41
	104.7	67.7	48.8	23.9
	99.1	64.6	45.6	19.4
	96.2	60.5	41.4	18.5
Figure 6k
	Control	Cisplatin	SZL P1-41	Cisplatin+SZL P1-41
	106.3	77.5	47.3	28.9
	102.1	68.5	39.2	20.3
	91.6	64.6	38.5	22.7

## Sheet: Sheet5
Figure 7b
	shGFP				shSkp2
DMSO	109.4	92.5	98.1		80.2	77.1	70.5
Cis	79.4	90.6	77.3		27.4	21.1	25.3
Nec-1	113.2	95.2	104.5		89.2	87.3	71.5
Combi	93.9	79.9	80.2		68.8	61.1	63.2
Figure 7c
	Nec1 (-)				Nec1 (+)
Ctrl	104.8	102.9	92.3		113.2	109.4	101.3
Cis	89.3	80.2	82.6		96.1	84.2	85.1
Szl p1-41	62.8	52.1	63.2		73.6	61.8	67.4
Cis+Szl	25.8	23.4	19.7		52.5	47.6	45.3
Figure 7d
	Cis (-)				Cis (+)
shCtrl	101.6	105.8	92.6		79.6	75.3	73.8
shSkp2	91.8	86.8	88.3		47.9	41.5	43.2
shSkp2+siMLKL	99.6	94.7	97.3		75.6	69.3	72.8
Figure 7e
	Cis (-)				Cis (+)
shCtrl	102.2	104.9	92.9		86.5	83.7	81.8
shSkp2	94.6	91.8	89.6		51.2	45.8	37.1
shSkp2+siMLKL	98.2	95.7	91.1		79.6	74.1	71.3
Figure 7j
	Skp2					MLKL					Ki67					p-MLKL
	shGFP+Vehicle	shGFP+cisplatin	shSkp2+Vehicle	shSkp2+cisplatin		shGFP+Vehicle	shGFP+cisplatin	shSkp2+Vehicle	shSkp2+cisplatin		shGFP+Vehicle	shGFP+cisplatin	shSkp2+Vehicle	shSkp2+cisplatin		shGFP+Vehicle	shGFP+cisplatin	shSkp2+Vehicle	shSkp2+cisplatin
	107.2	91.6	26.1	16.3		36.4	39.4	86.2	102.8		108.4	91.2	42.8	15.7		35.1	40.2	68.9	104.7
	99.2	82.4	20.4	14.2		35.9	37.1	83.1	104.1		102.3	88.9	40.3	13.2		28.9	38.1	65.6	102.2
	93.6	86.7	22.9	12.6		31.5	34.2	77.6	91.2		98.2	89.3	36.8	12.5		32.6	38.8	67.4	98.6
	96.1	89.6	23.7	9.2		33.6	33.8	72.8	93.6		89.7	76.6	37.1	12.1		31.8	36.5	64.8	96.2
	103.9	94.2	23.1	11.6		35.3	34.9	75.7	108.3		101.4	79.1	39.5	11.4		30.4	39.6	63.1	98.3
Figure 7h
	shGFP+Vehicle		0.92	1.07	0.81	0.78	0.96
	shGFP+cisplatin		0.87	0.76	0.71	0.73	0.69
	shSkp2+Vehicle		0.73	0.74	0.85	0.51	0.54
	shSkp2+cisplatin		0.33	0.36	0.28	0.31	0.38
Figure 7f
	shGFP+Vehicle
		Days 0	Days 13	Days 15	Days 17	Days 19	Days 21	Days 23	Days 25	Days 27
		0	128.6	224.3	275.8	351.1	438.3	542.4	618.2	725.6
		0	71.2	197.5	263.7	347.4	395.7	478.3	655.2	749.4
		0	139.5	108.4	195.3	238.5	429.2	520.3	447.6	508.6
		0	61.6	123.7	163.4	257.2	325.4	376.4	464.7	484.7
		0	109.4	165.2	271.3	227.1	289.6	413.8	659.4	650.5
	Average	0	95.425	163.82	233.9	284.26	375.64	466.24	569.02	623.76
	SD	0	34.4578	48.67	51.2411	60.307	65.4299	70.1596	104.451	121.934
	shGFP+Cisplatin
		Days 0	Days 13	Days 15	Days 17	Days 19	Days 21	Days 23	Days 25	Days 27
		0	71.4	198.4	244.6	298.3	397.9	468.2	612	679.6
		0	125.2	176.7	237.2	277.5	366.1	525.1	598.7	653.1
		0	90.5	101.3	189.5	241.6	338.4	386.3	553.1	553.5
		0	60.7	90.4	153.4	198.7	255.6	329.8	416.5	467.4
		0	114.8	148.2	137.8	192.3	263.1	364.7	432.9	438.6
	Average	0	97.8	143	192.5	241.68	324.22	414.82	522.64	558.44
	SD	0	27.5092	46.7374	48.0687	46.8363	62.9049	79.9451	92.2186	107.604
	shSkp2+Vehicle
		Days 0	Days 13	Days 15	Days 17	Days 19	Days 21	Days 23	Days 25	Days 27
		0	53.1	105.4	189.5	273.4	335.4	401.5	483.6	543.2
		0	45.2	137.1	214.8	267.5	312.7	377.2	468.2	513.4
		0	79.3	71.7	133.4	205.9	237.8	296.9	351.8	362.6
		0	73.7	68.3	110.2	167.2	231.2	275.3	347.5	407.3
		0	46.2	125.4	178.5	151.8	217.3	255.4	339.2	388.1
	Average	0	61.1	101.58	165.28	213.16	266.88	321.26	398.06	442.92
	SD	0	15.9375	31.0001	42.6138	55.928	53.3183	64.4419	71.4099	80.2322
	shSkp2+Cisplatin
		Days 0	Days 13	Days 15	Days 17	Days 19	Days 21	Days 23	Days 25	Days 27
		0	41.6	137.9	146.7	165.3	179.2	189.4	264.3	249.1
		0	49.2	127.4	138.4	158.2	165.5	183.4	257.1	208.6
		0	66.3	89.5	102.8	112.6	124.7	209.2	196.3	304.7
		0	42.7	104.2	113.6	145.7	138.4	152.7	166.9	216.2
		0	71.8	84.6	104.8	110.8	115.7	156.3	177.4	199.4
	Average	0	57.5	108.72	121.26	138.52	144.7	178.2	212.4	235.6
	SD	0	13.8934	23.3025	20.0708	25.4768	26.9424	23.682	45.4042	42.9327

## Sheet: Sheet2
Figure S1b
	shGFP				shSkp2
0h	97.6	95.8	106.6		95.4	97.3	107.3
12h	77.9	66.3	71.5		98.2	89.3	92.9
24h	47.3	38.6	40.7		95.8	90.2	86.5
36h	79.3	69.5	72.4		108.2	103.6	114.7
48h	56.7	49.3	51.4		98.5	108.3	102.7
